# Supplementary material for: Regulation of sarcomere formation and function in the healthy heart requires a titin intronic enhancer
Source: J Clin Invest. 2024 Dec 17;135(4):e183353. doi: 10.1172/JCI183353 (PMC11827849; doi:10.1172/JCI183353)
Supplement: Supporting data values [file jci-135-183353-s085.xlsx]

## Sheet: Fig1B
Day	Replicate 1	Replicate 2
0	1933.15
4	9439.67	8616.81
8	51759	55490.9
12	95277.8	78117.9
30	180535	169470

## Sheet: Fig1D
Ttn_norm_counts	Genotype	Background
99874.9	WT	BL6
131620	WT	BL6
138854	WT	BL6
100199	WT	BL6/129SvEV
97994.3	WT	BL6/129SvEV
83116.6	E0del/+	BL6
96283.2	E0del/+	BL6
97466.8	E0del/+	BL6/129SvEV
61782.4	E0del/+	BL6/129SvEV
87368.1	E0del/+	BL6/129SvEV

## Sheet: Fig1F
Genotype	ID	BL6_129SvEv_ratio	SNP
WT	1661	0.98	SNP1
WT	1663	0.86	SNP1
WT	1661	1.06	SNP2
WT	1663	0.93	SNP2
WT	1661	1.1	SNP3
WT	1663	1.01	SNP3
E0del/+	1660	0.5	SNP1
E0del/+	1662	0.46	SNP1
E0del/+	1665	0.48	SNP1
E0del/+	1660	0.53	SNP2
E0del/+	1662	0.5	SNP2
E0del/+	1665	0.51	SNP2
E0del/+	1660	0.58	SNP3
E0del/+	1662	0.55	SNP3
E0del/+	1665	0.6	SNP3

## Sheet: Fig2B
Sample	Mean GFP intensity
(-)-1	270
(-)-2	279
(-)-3	323
(-)-4	303
E0-1	12989
E0-2	14498
E0-3	16411
E0-4	15484
E1-1	3879
E1-2	4352
E1-3	4426
E1-4	3528
E2-1	219
E2-2	229
E2-3	231
E2-4	215
E3-1	160
E3-2	161
E3-3	162
E3-4	162

## Sheet: Fig2E
WT	E1del/+	E1del/del
1.08487	0.53818	0.212514
1.31815	0.687555	0.144078
0.699291	0.180651	0.0959942

## Sheet: Fig2F
WT	E1del/+	E1del/del
1.09428	1.24181	2.07588
1.11292	1.47212	1.16824
0.821121	0.386352	1.23484

## Sheet: Fig2H
WT	E1del/+	E1del/del
1.09192	0.416576	0.243085
0.862546	0.567634	0.260073
1.04554	0.418818	0.41868

## Sheet: Fig2I
WT	E1del/+	E1del/del
1.15274	0.661004	0.572328
0.906584	0.824466	0.894269
0.940672	0.50765	0.742525

## Sheet: Fig3BandS3D
MEFL	Genotype	Differentiation
122802	WT	Differentiation 1
73544.3	WT	Differentiation 1
64283.5	WT	Differentiation 1
21690	WT	Differentiation 1
97456.7	WT	Differentiation 1
118624	WT	Differentiation 1
136603	WT	Differentiation 1
119720	WT	Differentiation 1
52847.3	WT	Differentiation 1
59403.2	WT	Differentiation 1
139181	WT	Differentiation 1
45349.8	WT	Differentiation 1
62921.4	WT	Differentiation 1
122333	WT	Differentiation 1
50333.9	WT	Differentiation 1
57032.1	WT	Differentiation 1
68212.5	WT	Differentiation 1
72972.9	WT	Differentiation 1
108950	WT	Differentiation 1
98462.5	WT	Differentiation 1
34117	WT	Differentiation 1
81960.9	WT	Differentiation 1
43179.9	WT	Differentiation 1
66056.5	WT	Differentiation 1
144808	WT	Differentiation 1
151249	WT	Differentiation 1
43167	WT	Differentiation 1
80421.2	WT	Differentiation 1
41645.5	WT	Differentiation 1
81794	WT	Differentiation 1
81813.3	WT	Differentiation 1
111382	WT	Differentiation 1
38144.4	WT	Differentiation 1
68487.5	WT	Differentiation 1
54249	WT	Differentiation 1
63309.8	WT	Differentiation 1
262143	WT	Differentiation 1
65418.7	WT	Differentiation 1
48729.9	WT	Differentiation 1
82597.6	WT	Differentiation 1
101959	WT	Differentiation 1
104006	WT	Differentiation 1
133158	WT	Differentiation 1
42117.3	WT	Differentiation 1
39799.7	WT	Differentiation 1
68950.8	WT	Differentiation 1
114394	WT	Differentiation 1
56107.6	WT	Differentiation 1
56020.9	WT	Differentiation 1
16368.9	WT	Differentiation 1
72214.3	WT	Differentiation 1
182903	WT	Differentiation 1
94918.6	WT	Differentiation 1
149084	WT	Differentiation 1
34379.1	WT	Differentiation 1
43936.3	WT	Differentiation 1
77273.3	WT	Differentiation 1
73828.9	WT	Differentiation 1
159333	WT	Differentiation 1
83065.2	WT	Differentiation 1
87605.2	WT	Differentiation 1
27198.3	WT	Differentiation 1
48430.3	WT	Differentiation 1
54959.5	WT	Differentiation 1
89197.3	WT	Differentiation 1
109474	WT	Differentiation 1
197736	WT	Differentiation 1
46303.2	WT	Differentiation 1
68899.4	WT	Differentiation 1
66228.7	WT	Differentiation 1
145473	WT	Differentiation 1
101967	WT	Differentiation 1
220824	WT	Differentiation 1
116850	WT	Differentiation 1
20121.4	WT	Differentiation 1
111831	WT	Differentiation 1
113331	WT	Differentiation 1
48272	WT	Differentiation 1
51845.8	WT	Differentiation 1
45198.9	WT	Differentiation 1
76085.6	WT	Differentiation 1
51407.1	WT	Differentiation 1
31421.6	WT	Differentiation 1
71575.5	WT	Differentiation 1
118363	WT	Differentiation 1
54626.7	WT	Differentiation 1
66474.8	WT	Differentiation 1
34240	WT	Differentiation 1
104680	WT	Differentiation 1
53349.1	WT	Differentiation 1
188201	WT	Differentiation 1
68699.4	WT	Differentiation 1
107095	WT	Differentiation 1
31735.1	WT	Differentiation 1
19178.7	WT	Differentiation 1
69941.6	WT	Differentiation 1
67580.1	WT	Differentiation 1
144235	WT	Differentiation 1
44099	WT	Differentiation 1
11316.3	WT	Differentiation 1
72028.1	WT	Differentiation 1
26435.4	WT	Differentiation 1
31058.9	WT	Differentiation 1
102724	WT	Differentiation 1
105077	WT	Differentiation 1
75195.3	WT	Differentiation 1
48004.5	WT	Differentiation 1
48189.6	WT	Differentiation 1
129533	WT	Differentiation 1
127724	WT	Differentiation 1
86401.4	WT	Differentiation 1
78841.9	WT	Differentiation 1
39768.7	WT	Differentiation 1
171088	WT	Differentiation 1
74863.6	WT	Differentiation 1
51190.9	WT	Differentiation 1
103196	WT	Differentiation 1
86159.6	WT	Differentiation 1
146797	WT	Differentiation 1
133907	WT	Differentiation 1
81967.4	WT	Differentiation 1
83523.1	WT	Differentiation 1
75178.2	WT	Differentiation 1
118729	WT	Differentiation 1
113242	WT	Differentiation 1
165119	WT	Differentiation 1
58995.5	WT	Differentiation 1
153053	WT	Differentiation 1
92361.3	WT	Differentiation 1
69475.1	WT	Differentiation 1
65176.9	WT	Differentiation 1
52359.4	WT	Differentiation 1
67955.7	WT	Differentiation 1
102367	WT	Differentiation 1
91044.2	WT	Differentiation 1
52602.3	WT	Differentiation 1
31387.4	WT	Differentiation 1
94076.5	WT	Differentiation 1
68263.9	WT	Differentiation 1
72057	WT	Differentiation 1
64207.5	WT	Differentiation 1
82079.7	WT	Differentiation 1
45003.1	WT	Differentiation 1
64838.8	WT	Differentiation 1
140143	WT	Differentiation 1
51926	WT	Differentiation 1
197202	WT	Differentiation 1
64527.4	WT	Differentiation 1
68896.2	WT	Differentiation 1
50959.8	WT	Differentiation 1
170267	WT	Differentiation 1
62445.2	WT	Differentiation 1
59332.6	WT	Differentiation 1
125054	WT	Differentiation 1
165208	WT	Differentiation 1
95800.3	WT	Differentiation 1
71991.7	WT	Differentiation 1
117519	WT	Differentiation 1
77999.8	WT	Differentiation 1
72897	WT	Differentiation 1
86504.2	WT	Differentiation 1
71655.8	WT	Differentiation 1
151175	WT	Differentiation 1
100196	WT	Differentiation 1
138154	WT	Differentiation 1
138993	WT	Differentiation 1
65017.5	WT	Differentiation 1
48278.4	WT	Differentiation 1
69730.8	WT	Differentiation 1
65493.6	WT	Differentiation 1
60522.4	WT	Differentiation 1
23182.6	WT	Differentiation 1
105835	WT	Differentiation 1
72604.9	WT	Differentiation 1
161933	WT	Differentiation 1
115983	WT	Differentiation 1
55154.2	WT	Differentiation 1
24394.9	WT	Differentiation 1
132850	WT	Differentiation 1
50856	WT	Differentiation 1
62614.3	WT	Differentiation 1
37294.9	WT	Differentiation 1
20417.7	WT	Differentiation 1
43618.6	WT	Differentiation 1
109232	WT	Differentiation 1
127494	WT	Differentiation 1
111389	WT	Differentiation 1
73328.2	WT	Differentiation 1
118417	WT	Differentiation 1
115066	WT	Differentiation 1
132712	WT	Differentiation 1
139914	WT	Differentiation 1
18834.1	WT	Differentiation 1
56776.3	WT	Differentiation 1
48278.4	WT	Differentiation 1
145770	WT	Differentiation 1
67943.9	WT	Differentiation 1
38732.9	WT	Differentiation 1
53066.7	WT	Differentiation 1
48468.9	WT	Differentiation 1
121272	WT	Differentiation 1
43108.2	WT	Differentiation 1
146707	WT	Differentiation 1
61399.8	WT	Differentiation 1
18383.7	WT	Differentiation 1
41385.5	WT	Differentiation 1
52006.3	WT	Differentiation 1
73969.1	WT	Differentiation 1
136720	WT	Differentiation 1
48219.6	WT	Differentiation 1
90377.6	WT	Differentiation 1
94677.9	WT	Differentiation 1
37084.1	WT	Differentiation 1
60449.7	WT	Differentiation 1
96597.5	WT	Differentiation 1
64675.1	WT	Differentiation 1
92246.8	WT	Differentiation 1
101831	WT	Differentiation 1
63110.7	WT	Differentiation 1
19531.8	WT	Differentiation 1
91179	WT	Differentiation 1
63164.2	WT	Differentiation 1
103672	WT	Differentiation 1
29812.3	WT	Differentiation 1
61361.3	WT	Differentiation 1
84119.1	WT	Differentiation 1
71482.4	WT	Differentiation 1
152629	WT	Differentiation 1
106779	WT	Differentiation 1
126815	WT	Differentiation 1
83664.4	WT	Differentiation 1
55081.5	WT	Differentiation 1
68210.4	WT	Differentiation 1
122034	WT	Differentiation 1
69143.4	WT	Differentiation 1
14862.3	WT	Differentiation 1
63158.9	WT	Differentiation 1
85005.1	WT	Differentiation 1
51253	WT	Differentiation 1
144352	WT	Differentiation 1
63461.7	WT	Differentiation 1
26586.3	WT	Differentiation 1
75825.6	WT	Differentiation 1
49162.2	WT	Differentiation 1
93020.5	WT	Differentiation 1
85318.6	WT	Differentiation 1
39254	WT	Differentiation 1
134864	WT	Differentiation 1
111224	WT	Differentiation 1
57566	WT	Differentiation 1
44589	WT	Differentiation 1
49128	WT	Differentiation 1
36877.6	WT	Differentiation 1
136960	WT	Differentiation 1
50025.7	WT	Differentiation 1
94093.7	WT	Differentiation 1
57460.1	WT	Differentiation 1
7555.27	WT	Differentiation 1
72750.4	WT	Differentiation 1
53635.9	WT	Differentiation 1
56793.5	WT	Differentiation 1
104364	WT	Differentiation 1
57808.9	WT	Differentiation 1
46173.7	WT	Differentiation 1
95880.6	WT	Differentiation 1
37371.9	WT	Differentiation 1
44332.2	WT	Differentiation 1
59131.4	WT	Differentiation 1
155808	WT	Differentiation 1
130870	WT	Differentiation 1
87182.5	WT	Differentiation 1
80061.7	WT	Differentiation 1
119842	WT	Differentiation 1
61156.9	WT	Differentiation 1
63189.9	WT	Differentiation 1
82503.4	WT	Differentiation 1
91419.7	WT	Differentiation 1
124402	WT	Differentiation 1
77782.6	WT	Differentiation 1
124106	WT	Differentiation 1
24828.3	WT	Differentiation 1
60795.3	WT	Differentiation 1
20596.4	WT	Differentiation 1
262143	WT	Differentiation 1
81696.6	WT	Differentiation 1
46682	WT	Differentiation 1
72029.2	WT	Differentiation 1
87369.8	WT	Differentiation 1
68789.2	WT	Differentiation 1
59319.7	WT	Differentiation 1
29167.1	WT	Differentiation 1
41717.2	WT	Differentiation 1
107797	WT	Differentiation 1
98161.8	WT	Differentiation 1
47665.3	WT	Differentiation 1
172060	WT	Differentiation 1
27511.8	WT	Differentiation 1
221839	WT	Differentiation 1
41680.8	WT	Differentiation 1
25982.8	WT	Differentiation 1
62761.9	WT	Differentiation 1
151213	WT	Differentiation 1
262143	WT	Differentiation 1
41978.2	WT	Differentiation 1
67933.2	WT	Differentiation 1
73450.2	WT	Differentiation 1
91603.8	WT	Differentiation 1
61075.6	WT	Differentiation 1
85882.5	WT	Differentiation 1
101006	WT	Differentiation 1
66250.1	WT	Differentiation 1
62936.3	WT	Differentiation 1
44126.8	WT	Differentiation 1
36176.7	WT	Differentiation 1
101865	WT	Differentiation 1
77420.9	WT	Differentiation 1
108883	WT	Differentiation 1
29036.6	WT	Differentiation 1
134734	WT	Differentiation 1
68738.9	WT	Differentiation 1
132834	WT	Differentiation 1
37762.4	WT	Differentiation 1
157457	WT	Differentiation 1
40296.2	WT	Differentiation 1
103137	WT	Differentiation 1
30966.9	WT	Differentiation 1
136568	WT	Differentiation 1
175412	WT	Differentiation 1
73887.8	WT	Differentiation 1
82972.1	WT	Differentiation 1
122571	WT	Differentiation 1
115808	WT	Differentiation 1
128012	WT	Differentiation 1
37445.7	WT	Differentiation 1
33148.6	WT	Differentiation 1
82751.7	WT	Differentiation 1
153972	WT	Differentiation 1
76554.2	WT	Differentiation 1
22933.3	WT	Differentiation 1
95043.8	WT	Differentiation 1
69036.4	WT	Differentiation 1
93695.6	WT	Differentiation 1
91516	WT	Differentiation 1
108244	WT	Differentiation 1
250694	WT	Differentiation 1
133993	WT	Differentiation 1
53777.1	WT	Differentiation 1
170143	WT	Differentiation 1
63685.3	WT	Differentiation 1
80676.9	WT	Differentiation 1
74127.5	WT	Differentiation 1
180512	WT	Differentiation 1
31164.8	WT	Differentiation 1
57107	WT	Differentiation 1
23934.8	WT	Differentiation 1
102519	WT	Differentiation 1
73338.9	WT	Differentiation 1
44620.1	WT	Differentiation 1
135823	WT	Differentiation 1
58749.4	WT	Differentiation 1
45690.1	WT	Differentiation 1
86026.9	WT	Differentiation 1
56727.1	WT	Differentiation 1
116794	WT	Differentiation 1
67176.7	WT	Differentiation 1
75736.7	WT	Differentiation 1
93778	WT	Differentiation 1
67695.7	WT	Differentiation 1
25979.6	WT	Differentiation 1
62916	WT	Differentiation 1
24770.5	WT	Differentiation 1
85550.8	WT	Differentiation 1
85165.6	WT	Differentiation 1
90901.9	WT	Differentiation 1
102200	WT	Differentiation 1
47169.9	WT	Differentiation 1
60750.3	WT	Differentiation 1
110349	WT	Differentiation 1
41721.4	WT	Differentiation 1
65577.1	WT	Differentiation 1
128551	WT	Differentiation 1
56496	WT	Differentiation 1
54639.6	WT	Differentiation 1
222490	WT	Differentiation 1
43251.5	WT	Differentiation 1
262143	WT	Differentiation 1
114713	WT	Differentiation 1
117258	WT	Differentiation 1
57879.5	WT	Differentiation 1
190030	WT	Differentiation 1
50062.1	WT	Differentiation 1
40180.6	WT	Differentiation 1
58620	WT	Differentiation 1
193518	WT	Differentiation 1
122738	WT	Differentiation 1
128145	WT	Differentiation 1
100464	WT	Differentiation 1
105201	WT	Differentiation 1
42543.2	WT	Differentiation 1
65899.2	WT	Differentiation 1
77636	WT	Differentiation 1
39005.8	WT	Differentiation 1
49599.9	WT	Differentiation 1
54182.7	WT	Differentiation 1
58182.3	WT	Differentiation 1
88141.3	WT	Differentiation 1
19745.8	WT	Differentiation 1
53601.7	WT	Differentiation 1
72799.6	WT	Differentiation 1
94834.1	WT	Differentiation 1
35387	WT	Differentiation 1
69095.2	WT	Differentiation 1
124239	WT	Differentiation 1
40007.3	WT	Differentiation 1
138062	WT	Differentiation 1
88876.3	WT	Differentiation 1
100304	WT	Differentiation 1
33131.5	WT	Differentiation 1
91378	WT	Differentiation 1
88681.6	WT	Differentiation 1
65113.8	WT	Differentiation 1
92555	WT	Differentiation 1
77132	WT	Differentiation 1
69297.5	WT	Differentiation 1
64867.7	WT	Differentiation 1
88628.1	WT	Differentiation 1
47210.5	WT	Differentiation 1
137496	WT	Differentiation 1
34618.8	WT	Differentiation 1
56499.2	WT	Differentiation 1
25857.6	WT	Differentiation 1
122337	WT	Differentiation 1
26484.6	WT	Differentiation 1
71439.6	WT	Differentiation 1
45923.3	WT	Differentiation 1
109074	WT	Differentiation 1
42213.6	WT	Differentiation 1
73122.7	WT	Differentiation 1
57801.4	WT	Differentiation 1
57031	WT	Differentiation 1
113624	WT	Differentiation 1
147364	WT	Differentiation 1
60036.6	WT	Differentiation 1
86682.8	WT	Differentiation 1
71387.2	WT	Differentiation 1
56223.2	WT	Differentiation 1
59931.8	WT	Differentiation 1
63882.2	WT	Differentiation 1
39448.8	WT	Differentiation 1
57921.2	WT	Differentiation 1
63556.9	WT	Differentiation 1
92403.1	WT	Differentiation 1
79739.6	WT	Differentiation 1
53863.8	WT	Differentiation 1
54313.2	WT	Differentiation 1
97483.4	WT	Differentiation 1
13714.2	WT	Differentiation 1
45757.5	WT	Differentiation 1
230075	WT	Differentiation 1
61572.1	WT	Differentiation 1
65123.4	WT	Differentiation 1
23543.2	WT	Differentiation 1
41118	WT	Differentiation 1
42064.9	WT	Differentiation 1
54045.7	WT	Differentiation 1
100849	WT	Differentiation 1
39697	WT	Differentiation 1
110980	WT	Differentiation 1
145598	WT	Differentiation 1
35029.7	WT	Differentiation 1
44836.2	WT	Differentiation 1
82859.7	WT	Differentiation 1
65420.9	WT	Differentiation 1
70785.9	WT	Differentiation 1
153185	WT	Differentiation 1
192561	WT	Differentiation 1
60871.2	WT	Differentiation 1
67182.1	WT	Differentiation 1
84451.9	WT	Differentiation 1
17524.5	WT	Differentiation 1
131122	WT	Differentiation 1
262143	WT	Differentiation 1
45267.4	WT	Differentiation 1
62535.1	WT	Differentiation 1
98688.2	WT	Differentiation 1
56605.1	WT	Differentiation 1
51893.9	WT	Differentiation 1
69725.5	WT	Differentiation 1
33308	WT	Differentiation 1
137006	WT	Differentiation 1
46427.3	WT	Differentiation 1
57042.8	WT	Differentiation 1
163800	WT	Differentiation 1
68516.4	WT	Differentiation 1
70639.3	WT	Differentiation 1
43687	WT	Differentiation 1
42365.6	WT	Differentiation 1
63288.4	WT	Differentiation 1
113042	WT	Differentiation 1
180839	WT	Differentiation 1
143599	WT	Differentiation 1
54520.8	WT	Differentiation 1
206845	WT	Differentiation 1
98367.2	WT	Differentiation 1
48426.1	WT	Differentiation 1
34733.3	WT	Differentiation 1
38395.9	WT	Differentiation 1
40961.7	WT	Differentiation 1
106365	WT	Differentiation 1
119760	WT	Differentiation 1
42018.9	WT	Differentiation 1
57093.1	WT	Differentiation 1
66045.8	WT	Differentiation 1
43552.2	WT	Differentiation 1
167706	WT	Differentiation 1
34232.5	WT	Differentiation 1
98421.8	WT	Differentiation 1
85776.6	WT	Differentiation 1
150407	WT	Differentiation 1
45001	WT	Differentiation 1
136366	WT	Differentiation 1
77505.5	WT	Differentiation 1
46307.5	WT	Differentiation 1
61360.2	WT	Differentiation 1
40975.7	WT	Differentiation 1
98288.1	WT	Differentiation 1
109943	WT	Differentiation 1
142597	WT	Differentiation 1
102661	WT	Differentiation 1
89673.5	WT	Differentiation 1
52161.4	WT	Differentiation 1
65363.1	WT	Differentiation 1
34317	WT	Differentiation 1
142420	WT	Differentiation 1
73889.9	WT	Differentiation 1
17375.7	WT	Differentiation 1
69782.2	WT	Differentiation 1
64839.9	WT	Differentiation 1
64365.9	WT	Differentiation 1
111526	WT	Differentiation 1
48184.2	WT	Differentiation 1
120338	WT	Differentiation 1
64457.9	WT	Differentiation 1
71438.6	WT	Differentiation 1
133905	WT	Differentiation 1
74086.8	WT	Differentiation 1
74855.1	WT	Differentiation 1
44232.7	WT	Differentiation 1
66672.8	WT	Differentiation 1
54839.6	WT	Differentiation 1
85793.7	WT	Differentiation 1
55666.8	WT	Differentiation 1
32087.2	WT	Differentiation 1
104962	WT	Differentiation 1
55059	WT	Differentiation 1
46190.8	WT	Differentiation 1
57448.3	WT	Differentiation 1
97440.6	WT	Differentiation 1
118437	WT	Differentiation 1
74331.8	WT	Differentiation 1
83904.1	WT	Differentiation 1
33822.7	WT	Differentiation 1
127006	WT	Differentiation 1
88093.1	WT	Differentiation 1
44447.8	WT	Differentiation 1
137282	WT	Differentiation 1
30445.8	WT	Differentiation 1
58024	WT	Differentiation 1
96992.3	WT	Differentiation 1
64790.6	WT	Differentiation 1
127898	WT	Differentiation 1
171066	WT	Differentiation 1
47921	WT	Differentiation 1
77819	WT	Differentiation 1
57058.8	WT	Differentiation 1
30611.6	WT	Differentiation 1
79950.4	WT	Differentiation 1
52087.6	WT	Differentiation 1
37560.2	WT	Differentiation 1
88269.7	WT	Differentiation 1
42382.7	WT	Differentiation 1
46548.2	WT	Differentiation 1
140582	WT	Differentiation 1
97531.6	WT	Differentiation 1
90896.5	WT	Differentiation 1
139395	WT	Differentiation 1
85162.4	WT	Differentiation 1
42946.6	WT	Differentiation 1
41678.6	WT	Differentiation 1
84253.9	WT	Differentiation 1
136500	WT	Differentiation 1
130261	WT	Differentiation 1
15803.9	WT	Differentiation 1
53173.7	WT	Differentiation 1
44299.1	WT	Differentiation 1
29251.7	WT	Differentiation 1
106551	WT	Differentiation 1
25135.4	WT	Differentiation 1
83912.6	WT	Differentiation 1
38620.6	WT	Differentiation 1
155257	WT	Differentiation 1
52644	WT	Differentiation 1
83303.8	WT	Differentiation 1
50047.1	WT	Differentiation 1
68867.3	WT	Differentiation 1
138161	WT	Differentiation 1
84973	WT	Differentiation 1
47329.3	WT	Differentiation 1
19195.8	WT	Differentiation 1
139533	WT	Differentiation 1
69462.3	WT	Differentiation 1
102742	WT	Differentiation 1
78406.4	WT	Differentiation 1
48335.1	WT	Differentiation 1
92592.5	WT	Differentiation 1
44280.9	WT	Differentiation 1
63045.5	WT	Differentiation 1
109740	WT	Differentiation 1
132807	WT	Differentiation 1
128186	WT	Differentiation 1
55661.4	WT	Differentiation 1
57445.1	WT	Differentiation 1
85549.7	WT	Differentiation 1
86902.2	WT	Differentiation 1
83417.2	WT	Differentiation 1
140753	WT	Differentiation 1
54077.8	WT	Differentiation 1
66922.1	WT	Differentiation 1
51139.6	WT	Differentiation 1
185569	WT	Differentiation 1
47793.7	WT	Differentiation 1
30763.6	WT	Differentiation 1
11061.7	WT	Differentiation 1
98173.6	WT	Differentiation 1
25105.4	WT	Differentiation 1
66078.9	WT	Differentiation 1
33786.3	WT	Differentiation 1
134442	WT	Differentiation 1
48953.6	WT	Differentiation 1
108156	WT	Differentiation 1
103362	WT	Differentiation 1
16127	WT	Differentiation 1
33324.1	WT	Differentiation 1
40612.9	WT	Differentiation 1
75033.8	WT	Differentiation 1
68597.7	WT	Differentiation 1
98750.3	WT	Differentiation 1
67829.4	WT	Differentiation 1
164626	WT	Differentiation 1
82948.5	WT	Differentiation 1
102033	WT	Differentiation 1
55848.7	WT	Differentiation 1
24224.8	WT	Differentiation 1
71942.5	WT	Differentiation 1
134001	WT	Differentiation 1
56529.2	WT	Differentiation 1
12634.6	WT	Differentiation 1
105862	WT	Differentiation 1
132679	WT	Differentiation 1
101401	WT	Differentiation 1
102612	WT	Differentiation 1
83162.5	WT	Differentiation 1
41143.6	WT	Differentiation 1
118269	WT	Differentiation 1
76145.5	WT	Differentiation 1
98183.2	WT	Differentiation 1
114013	WT	Differentiation 1
86716	WT	Differentiation 1
57507.2	WT	Differentiation 1
17892.5	WT	Differentiation 1
64872	WT	Differentiation 1
66042.5	WT	Differentiation 1
42770	WT	Differentiation 1
233470	WT	Differentiation 1
112385	WT	Differentiation 1
71177.5	WT	Differentiation 1
146415	WT	Differentiation 1
72769.6	WT	Differentiation 1
84754.7	WT	Differentiation 1
88453.7	WT	Differentiation 1
120667	WT	Differentiation 1
48739.6	WT	Differentiation 1
46168.4	WT	Differentiation 1
65442.3	WT	Differentiation 1
25837.3	WT	Differentiation 1
52294.1	WT	Differentiation 1
64398	WT	Differentiation 1
191462	WT	Differentiation 1
78635.4	WT	Differentiation 1
106883	WT	Differentiation 1
76616.3	WT	Differentiation 1
57043.8	WT	Differentiation 1
119905	WT	Differentiation 1
117873	WT	Differentiation 1
57376.6	WT	Differentiation 1
27107.4	WT	Differentiation 1
127288	WT	Differentiation 1
46281.8	WT	Differentiation 1
109272	WT	Differentiation 1
64602.3	WT	Differentiation 1
99174	WT	Differentiation 1
49821.3	WT	Differentiation 1
64490	WT	Differentiation 1
47764.8	WT	Differentiation 1
99361.3	WT	Differentiation 1
52985.3	WT	Differentiation 1
92999.1	WT	Differentiation 1
125348	WT	Differentiation 1
49400.8	WT	Differentiation 1
72956.9	WT	Differentiation 1
42794.7	WT	Differentiation 1
113139	WT	Differentiation 1
52218.1	WT	Differentiation 1
72448.6	WT	Differentiation 1
19063.1	WT	Differentiation 1
50515.8	WT	Differentiation 1
22554.5	WT	Differentiation 1
80329.2	WT	Differentiation 1
54551.8	WT	Differentiation 1
112811	WT	Differentiation 1
75854.4	WT	Differentiation 1
80446.9	WT	Differentiation 1
50856	WT	Differentiation 1
72968.7	WT	Differentiation 1
207797	WT	Differentiation 1
59672.8	WT	Differentiation 1
52514.5	WT	Differentiation 1
52479.2	WT	Differentiation 1
127136	WT	Differentiation 1
77047.5	WT	Differentiation 1
104529	WT	Differentiation 1
60372.6	WT	Differentiation 1
50374.5	WT	Differentiation 1
135987	WT	Differentiation 1
110430	WT	Differentiation 1
64988.6	WT	Differentiation 1
107714	WT	Differentiation 1
77337.5	WT	Differentiation 1
97110	WT	Differentiation 1
43119.9	WT	Differentiation 1
56056.2	WT	Differentiation 1
62201.2	WT	Differentiation 1
113395	WT	Differentiation 1
65797.5	WT	Differentiation 1
38607.7	WT	Differentiation 1
165648	WT	Differentiation 1
37672.6	WT	Differentiation 1
27122.4	WT	Differentiation 1
115105	WT	Differentiation 1
49238.2	WT	Differentiation 1
181817	WT	Differentiation 1
106658	WT	Differentiation 1
95477.2	WT	Differentiation 1
54075.7	WT	Differentiation 1
43179.9	WT	Differentiation 1
83412.9	WT	Differentiation 1
205848	WT	Differentiation 1
80821.4	WT	Differentiation 1
157232	WT	Differentiation 1
45041.7	WT	Differentiation 1
145766	WT	Differentiation 1
69418.4	WT	Differentiation 1
98232.4	WT	Differentiation 1
68794.6	WT	Differentiation 1
76129.4	WT	Differentiation 1
73922	WT	Differentiation 1
35430.9	WT	Differentiation 1
56392.2	WT	Differentiation 1
63779.5	WT	Differentiation 1
176012	WT	Differentiation 1
98343.7	WT	Differentiation 1
76985.4	WT	Differentiation 1
31124.2	WT	Differentiation 1
65294.6	WT	Differentiation 1
51023	WT	Differentiation 1
51352.5	WT	Differentiation 1
31194.8	WT	Differentiation 1
92544.3	WT	Differentiation 1
53834.9	WT	Differentiation 1
97425.6	WT	Differentiation 1
78266.2	WT	Differentiation 1
97151.7	WT	Differentiation 1
83920.1	WT	Differentiation 1
69612.1	WT	Differentiation 1
24325.4	WT	Differentiation 1
96822.2	WT	Differentiation 1
99579.6	WT	Differentiation 1
58062.5	WT	Differentiation 1
62667.8	WT	Differentiation 1
74025.8	WT	Differentiation 1
41885.2	WT	Differentiation 1
47432	WT	Differentiation 1
45411.9	WT	Differentiation 1
38525.4	WT	Differentiation 1
53685.1	WT	Differentiation 1
90923.3	WT	Differentiation 1
42754	WT	Differentiation 1
66123.9	WT	Differentiation 1
118904	WT	Differentiation 1
87814.9	WT	Differentiation 1
65655.2	WT	Differentiation 1
16227.6	WT	Differentiation 1
142154	WT	Differentiation 1
55888.2	WT	Differentiation 1
103511	WT	Differentiation 1
180815	WT	Differentiation 1
74789.8	WT	Differentiation 1
17337.2	WT	Differentiation 1
127841	WT	Differentiation 1
80994.7	WT	Differentiation 1
153076	WT	Differentiation 1
66720.9	WT	Differentiation 1
74923.5	WT	Differentiation 1
39373.9	WT	Differentiation 1
60141.5	WT	Differentiation 1
91719.3	WT	Differentiation 1
39876.8	WT	Differentiation 1
99115.2	WT	Differentiation 1
179851	WT	Differentiation 1
75197.5	WT	Differentiation 1
100855	WT	Differentiation 1
104361	WT	Differentiation 1
59179.6	WT	Differentiation 1
80911.3	WT	Differentiation 1
140037	WT	Differentiation 1
86322.3	WT	Differentiation 1
41324.5	WT	Differentiation 1
82969.9	WT	Differentiation 1
149842	WT	Differentiation 1
56283.1	WT	Differentiation 1
90701.8	WT	Differentiation 1
137543	WT	Differentiation 1
153045	WT	Differentiation 1
54695.2	WT	Differentiation 1
69797.2	WT	Differentiation 1
59967.1	WT	Differentiation 1
55582.2	WT	Differentiation 1
41100.8	WT	Differentiation 1
55895.7	WT	Differentiation 1
49607.3	WT	Differentiation 1
77992.3	WT	Differentiation 1
116690	WT	Differentiation 1
40404.3	WT	Differentiation 1
84996.5	WT	Differentiation 1
116911	WT	Differentiation 1
69079.2	WT	Differentiation 1
39669.2	WT	Differentiation 1
62060	WT	Differentiation 1
10838	WT	Differentiation 1
43021.5	WT	Differentiation 1
95925.5	WT	Differentiation 1
57907.3	WT	Differentiation 1
120668	WT	Differentiation 1
36544.8	WT	Differentiation 1
72670.1	WT	Differentiation 1
17679.6	WT	Differentiation 1
41863.8	WT	Differentiation 1
73832.1	WT	Differentiation 1
76600.2	WT	Differentiation 1
51042.2	WT	Differentiation 1
79230.3	WT	Differentiation 1
131736	WT	Differentiation 1
121371	WT	Differentiation 1
76149.8	WT	Differentiation 1
84244.3	WT	Differentiation 1
22914.1	WT	Differentiation 1
94916.5	WT	Differentiation 1
122435	WT	Differentiation 1
48846.6	WT	Differentiation 1
36107.2	WT	Differentiation 1
76727.6	WT	Differentiation 1
82349.3	WT	Differentiation 1
96095.6	WT	Differentiation 1
103145	WT	Differentiation 1
39211.2	WT	Differentiation 1
133075	WT	Differentiation 1
78127.1	WT	Differentiation 1
75289.5	WT	Differentiation 1
18288.4	WT	Differentiation 1
61022.1	WT	Differentiation 1
51648.9	WT	Differentiation 1
90187.1	WT	Differentiation 1
99764.7	WT	Differentiation 1
73803.2	WT	Differentiation 1
105777	WT	Differentiation 1
28513.4	WT	Differentiation 1
79523.5	WT	Differentiation 1
114245	WT	Differentiation 1
90436.4	WT	Differentiation 1
85550.8	WT	Differentiation 1
205513	WT	Differentiation 1
44753.8	WT	Differentiation 1
59585.1	WT	Differentiation 1
84939.8	WT	Differentiation 1
45947.9	WT	Differentiation 1
62448.4	WT	Differentiation 1
59195.6	WT	Differentiation 1
54897.4	WT	Differentiation 1
90442.8	WT	Differentiation 1
64405.4	WT	Differentiation 1
88195.8	WT	Differentiation 1
97038.3	WT	Differentiation 1
66001.9	WT	Differentiation 1
40634.3	WT	Differentiation 1
78906.1	WT	Differentiation 1
40727.4	WT	Differentiation 1
92450.1	WT	Differentiation 1
90843	WT	Differentiation 1
103822	WT	Differentiation 1
100313	WT	Differentiation 1
69309.2	WT	Differentiation 1
73587.1	WT	Differentiation 1
101412	WT	Differentiation 1
145398	WT	Differentiation 1
103913	WT	Differentiation 1
65765.4	WT	Differentiation 1
71727.5	WT	Differentiation 1
45401.2	WT	Differentiation 1
84109.5	WT	Differentiation 1
30694	WT	Differentiation 1
41617.7	WT	Differentiation 1
91814.6	WT	Differentiation 1
86410	WT	Differentiation 1
21295.1	WT	Differentiation 1
68289.5	WT	Differentiation 1
134151	WT	Differentiation 1
70142.8	WT	Differentiation 1
74074	WT	Differentiation 1
86914	WT	Differentiation 1
123264	WT	Differentiation 1
125681	WT	Differentiation 1
91393	WT	Differentiation 1
79618.7	WT	Differentiation 1
113579	WT	Differentiation 1
64427.9	WT	Differentiation 1
80091.6	WT	Differentiation 1
171147	WT	Differentiation 1
36151	WT	Differentiation 1
97079	WT	Differentiation 1
70436	WT	Differentiation 1
23413.7	WT	Differentiation 1
56468.2	WT	Differentiation 1
87330.2	WT	Differentiation 1
105083	WT	Differentiation 1
90972.5	WT	Differentiation 1
64702.9	WT	Differentiation 1
78524.1	WT	Differentiation 1
45701.8	WT	Differentiation 1
105748	WT	Differentiation 1
147168	WT	Differentiation 1
80599.9	WT	Differentiation 1
84771.8	WT	Differentiation 1
109808	WT	Differentiation 1
174196	WT	Differentiation 1
68663	WT	Differentiation 1
39983.8	WT	Differentiation 1
65688.4	WT	Differentiation 1
128784	WT	Differentiation 1
68124.8	WT	Differentiation 1
80046.7	WT	Differentiation 1
39672.4	WT	Differentiation 1
53635.9	WT	Differentiation 1
39232.6	WT	Differentiation 1
39768.7	WT	Differentiation 1
88736.2	WT	Differentiation 1
22714	WT	Differentiation 1
55187.4	WT	Differentiation 1
155938	WT	Differentiation 1
82053	WT	Differentiation 1
54214.8	WT	Differentiation 1
69788.6	WT	Differentiation 1
137691	WT	Differentiation 1
51345	WT	Differentiation 1
51096.8	WT	Differentiation 1
53934.4	WT	Differentiation 1
89071.1	WT	Differentiation 1
121502	WT	Differentiation 1
128081	WT	Differentiation 1
37904.8	WT	Differentiation 1
46565.3	WT	Differentiation 1
38340.2	WT	Differentiation 1
99696.2	WT	Differentiation 1
42995.8	WT	Differentiation 1
192240	WT	Differentiation 1
65067.8	WT	Differentiation 1
92974.4	WT	Differentiation 1
90270.6	WT	Differentiation 1
229573	WT	Differentiation 1
38755.4	WT	Differentiation 1
126221	WT	Differentiation 1
46783.6	WT	Differentiation 1
49739	WT	Differentiation 1
54387	WT	Differentiation 1
32700.3	WT	Differentiation 1
54873.9	WT	Differentiation 1
94754.9	WT	Differentiation 1
59289.8	WT	Differentiation 1
156176	WT	Differentiation 1
48681.8	WT	Differentiation 1
56732.5	WT	Differentiation 1
121830	WT	Differentiation 1
26328.4	WT	Differentiation 1
116237	WT	Differentiation 1
123401	WT	Differentiation 1
105049	WT	Differentiation 1
52754.2	WT	Differentiation 1
56183.6	WT	Differentiation 1
77969.8	WT	Differentiation 1
64391.5	WT	Differentiation 1
47487.7	WT	Differentiation 1
90310.1	WT	Differentiation 1
49668.3	WT	Differentiation 1
46166.2	WT	Differentiation 1
145495	WT	Differentiation 1
23734.7	WT	Differentiation 1
48564.1	WT	Differentiation 1
136123	WT	Differentiation 1
49664.1	WT	Differentiation 1
52216	WT	Differentiation 1
37536.7	WT	Differentiation 1
125376	WT	Differentiation 1
74782.3	WT	Differentiation 1
100720	WT	Differentiation 1
161907	WT	Differentiation 1
130817	WT	Differentiation 1
102122	WT	Differentiation 1
100647	WT	Differentiation 1
64050.2	WT	Differentiation 1
101161	WT	Differentiation 1
19161.6	WT	Differentiation 1
164022	WT	Differentiation 1
111337	WT	Differentiation 1
41957.9	WT	Differentiation 1
30363.4	WT	Differentiation 1
90470.6	WT	Differentiation 1
46896	WT	Differentiation 1
42485.4	WT	Differentiation 1
52274.9	WT	Differentiation 1
133802	WT	Differentiation 1
43068.6	WT	Differentiation 1
150830	WT	Differentiation 1
135757	WT	Differentiation 1
64373.3	WT	Differentiation 1
146165	WT	Differentiation 1
41315.9	WT	Differentiation 1
70410.3	WT	Differentiation 1
30447.9	WT	Differentiation 1
36266.6	WT	Differentiation 1
83042.7	WT	Differentiation 1
122490	WT	Differentiation 1
29073	WT	Differentiation 1
51808.3	WT	Differentiation 1
113445	WT	Differentiation 1
32441.3	WT	Differentiation 1
102617	WT	Differentiation 1
129670	WT	Differentiation 1
48387.5	WT	Differentiation 1
119501	WT	Differentiation 1
26973.6	WT	Differentiation 1
92384.9	WT	Differentiation 1
167166	WT	Differentiation 1
93882.9	WT	Differentiation 1
148713	WT	Differentiation 1
64109.1	WT	Differentiation 1
29578	WT	Differentiation 1
45737.2	WT	Differentiation 1
34207.9	WT	Differentiation 1
36253.7	WT	Differentiation 1
43300.8	WT	Differentiation 1
27265.7	WT	Differentiation 1
168726	WT	Differentiation 1
36523.4	WT	Differentiation 1
60833.8	WT	Differentiation 1
64011.7	WT	Differentiation 1
52419.3	WT	Differentiation 1
90004.1	WT	Differentiation 1
103623	WT	Differentiation 1
59664.3	WT	Differentiation 1
66515.5	WT	Differentiation 1
91601.6	WT	Differentiation 1
52182.8	WT	Differentiation 1
68032.7	WT	Differentiation 1
121659	WT	Differentiation 1
54286.5	WT	Differentiation 1
90213.8	WT	Differentiation 1
72281.7	WT	Differentiation 1
59082.2	WT	Differentiation 1
120982	WT	Differentiation 1
56784.9	WT	Differentiation 1
107544	WT	Differentiation 1
118087	WT	Differentiation 1
61662	WT	Differentiation 1
67530.9	WT	Differentiation 1
180858	WT	Differentiation 1
43197	WT	Differentiation 1
29435.7	WT	Differentiation 1
56608.4	WT	Differentiation 1
121130	WT	Differentiation 1
95059.9	WT	Differentiation 1
19935.2	WT	Differentiation 1
47251.2	WT	Differentiation 1
94845.9	WT	Differentiation 1
35912.4	WT	Differentiation 1
65517.2	WT	Differentiation 1
65512.9	WT	Differentiation 1
137629	WT	Differentiation 1
96787.9	WT	Differentiation 1
83381.9	WT	Differentiation 1
89775.1	WT	Differentiation 1
159251	WT	Differentiation 1
183531	WT	Differentiation 1
92985.1	WT	Differentiation 1
132241	WT	Differentiation 1
73940.2	WT	Differentiation 1
100757	WT	Differentiation 1
32338.6	WT	Differentiation 1
89048.6	WT	Differentiation 1
67548	WT	Differentiation 1
65342.8	WT	Differentiation 1
122748	WT	Differentiation 1
67297.7	WT	Differentiation 1
65946.2	WT	Differentiation 1
74335	WT	Differentiation 1
135082	WT	Differentiation 1
50651.7	WT	Differentiation 1
94607.3	WT	Differentiation 1
52091.9	WT	Differentiation 1
138958	WT	Differentiation 1
24910.7	WT	Differentiation 1
55339.3	WT	Differentiation 1
42627.7	WT	Differentiation 1
66510.1	WT	Differentiation 1
52159.3	WT	Differentiation 1
62446.3	WT	Differentiation 1
87822.4	WT	Differentiation 1
111954	WT	Differentiation 1
90613	WT	Differentiation 1
72585.6	WT	Differentiation 1
121366	WT	Differentiation 1
113169	WT	Differentiation 1
114462	WT	Differentiation 1
73378.5	WT	Differentiation 1
161293	WT	Differentiation 1
71512.4	WT	Differentiation 1
31712.7	WT	Differentiation 1
55217.4	WT	Differentiation 1
162613	WT	Differentiation 1
19100.6	WT	Differentiation 1
65829.6	WT	Differentiation 1
73011.5	WT	Differentiation 1
101157	WT	Differentiation 1
59265.2	WT	Differentiation 1
60809.2	WT	Differentiation 1
38850.6	WT	Differentiation 1
93060	WT	Differentiation 1
31275	WT	Differentiation 1
26280.3	WT	Differentiation 1
60256	WT	Differentiation 1
38375.6	WT	Differentiation 1
129320	WT	Differentiation 1
45493.2	WT	Differentiation 1
67630.4	WT	Differentiation 1
76146.6	WT	Differentiation 1
83911.5	WT	Differentiation 1
95637.7	WT	Differentiation 1
94389	WT	Differentiation 1
86872.2	WT	Differentiation 1
55178.8	WT	Differentiation 1
42476.9	WT	Differentiation 1
68655.5	WT	Differentiation 1
80080.9	WT	Differentiation 1
45953.3	WT	Differentiation 1
52957.5	WT	Differentiation 1
123895	WT	Differentiation 1
113266	WT	Differentiation 1
123185	WT	Differentiation 1
59111.1	WT	Differentiation 1
151911	WT	Differentiation 1
43129.6	WT	Differentiation 1
96458.4	WT	Differentiation 1
163116	WT	Differentiation 1
50447.3	WT	Differentiation 1
85451.3	WT	Differentiation 1
85944.5	WT	Differentiation 1
107817	WT	Differentiation 1
119895	WT	Differentiation 1
36126.4	WT	Differentiation 1
29733.2	WT	Differentiation 1
67610.1	WT	Differentiation 1
44072.2	WT	Differentiation 1
29513.8	WT	Differentiation 1
70595.4	WT	Differentiation 1
80680.1	WT	Differentiation 1
86570.5	WT	Differentiation 1
262143	WT	Differentiation 1
44212.4	WT	Differentiation 1
38905.2	WT	Differentiation 1
41710.7	WT	Differentiation 1
85627.8	WT	Differentiation 1
73374.2	WT	Differentiation 1
74529.8	WT	Differentiation 1
78799.1	WT	Differentiation 1
44127.9	WT	Differentiation 1
16576.4	WT	Differentiation 1
122976	WT	Differentiation 1
45648.3	WT	Differentiation 1
42195.5	WT	Differentiation 1
85936	WT	Differentiation 1
69266.5	WT	Differentiation 1
65731.2	WT	Differentiation 1
190767	WT	Differentiation 1
67158.6	WT	Differentiation 1
64184	WT	Differentiation 1
44104.3	WT	Differentiation 1
116901	WT	Differentiation 1
134329	WT	Differentiation 1
90901.9	WT	Differentiation 1
129193	WT	Differentiation 1
18534.5	WT	Differentiation 1
73397.7	WT	Differentiation 1
82406.1	WT	Differentiation 1
37335.5	WT	Differentiation 1
8113.81	WT	Differentiation 1
262143	WT	Differentiation 1
92178.4	WT	Differentiation 1
93274	WT	Differentiation 1
50644.2	WT	Differentiation 1
43542.6	WT	Differentiation 1
61614.9	WT	Differentiation 1
162236	WT	Differentiation 1
117620	WT	Differentiation 1
63674.6	WT	Differentiation 1
63800.9	WT	Differentiation 1
55986.7	WT	Differentiation 1
50932	WT	Differentiation 1
145540	WT	Differentiation 1
92839.6	WT	Differentiation 1
69752.2	WT	Differentiation 1
68645.9	WT	Differentiation 1
85222.3	WT	Differentiation 1
79929	WT	Differentiation 1
30603.1	WT	Differentiation 1
62214.1	WT	Differentiation 1
81754.4	WT	Differentiation 1
52384	WT	Differentiation 1
69492.2	WT	Differentiation 1
99980.8	WT	Differentiation 1
108432	WT	Differentiation 1
41340.5	WT	Differentiation 1
156501	WT	Differentiation 1
81366	WT	Differentiation 1
89425.3	WT	Differentiation 1
32305.4	WT	Differentiation 1
59281.2	WT	Differentiation 1
59701.7	WT	Differentiation 1
79813.4	WT	Differentiation 1
82900.4	WT	Differentiation 1
63498.1	WT	Differentiation 1
87493.9	WT	Differentiation 1
105343	WT	Differentiation 1
53261.4	WT	Differentiation 1
108852	WT	Differentiation 1
74568.3	WT	Differentiation 1
121034	WT	Differentiation 1
79308.4	WT	Differentiation 1
134025	WT	Differentiation 1
61836.4	WT	Differentiation 1
34948.3	WT	Differentiation 1
56249.9	WT	Differentiation 1
85030.8	WT	Differentiation 1
75533.4	WT	Differentiation 1
43475.2	WT	Differentiation 1
40538	WT	Differentiation 1
57017.1	WT	Differentiation 1
120407	WT	Differentiation 1
60712.9	WT	Differentiation 1
83091.9	WT	Differentiation 1
66411.7	WT	Differentiation 1
60778.1	WT	Differentiation 1
35440.5	WT	Differentiation 1
59958.5	WT	Differentiation 1
114077	WT	Differentiation 1
47893.2	WT	Differentiation 1
154723	WT	Differentiation 1
148380	WT	Differentiation 1
60205.7	WT	Differentiation 1
70889.6	WT	Differentiation 1
94053	WT	Differentiation 1
92194.4	WT	Differentiation 1
93693.5	WT	Differentiation 1
48654	WT	Differentiation 1
37564.5	WT	Differentiation 1
141762	WT	Differentiation 1
59424.6	WT	Differentiation 1
38257.9	WT	Differentiation 1
84552.5	WT	Differentiation 1
98959	WT	Differentiation 1
143037	WT	Differentiation 1
68131.2	WT	Differentiation 1
221870	WT	Differentiation 1
35908.1	WT	Differentiation 1
56726.1	WT	Differentiation 1
79168.2	WT	Differentiation 1
43564	WT	Differentiation 1
48203.5	WT	Differentiation 1
58595.3	WT	Differentiation 1
126391	WT	Differentiation 1
47999.1	WT	Differentiation 1
129086	WT	Differentiation 1
43527.6	WT	Differentiation 1
66603.2	WT	Differentiation 1
42476.9	WT	Differentiation 1
48669	WT	Differentiation 1
118455	WT	Differentiation 1
25614.7	WT	Differentiation 1
54513.3	WT	Differentiation 1
105444	WT	Differentiation 1
19757.6	WT	Differentiation 1
114748	WT	Differentiation 1
101758	WT	Differentiation 1
38996.2	WT	Differentiation 1
95559.6	WT	Differentiation 1
82446.7	WT	Differentiation 1
81479.4	WT	Differentiation 1
135822	WT	Differentiation 1
21799.1	WT	Differentiation 1
89107.5	WT	Differentiation 1
31083.5	WT	Differentiation 1
262143	WT	Differentiation 1
48640.1	WT	Differentiation 1
95068.4	WT	Differentiation 1
123265	WT	Differentiation 1
49780.7	WT	Differentiation 1
48666.8	WT	Differentiation 1
100390	WT	Differentiation 1
99732.6	WT	Differentiation 1
50343.5	WT	Differentiation 1
31546.8	WT	Differentiation 1
100359	WT	Differentiation 1
67972.8	WT	Differentiation 1
117515	WT	Differentiation 1
71970.3	WT	Differentiation 1
95642	WT	Differentiation 1
80684.4	WT	Differentiation 1
114526	WT	Differentiation 1
44280.9	WT	Differentiation 1
110429	WT	Differentiation 1
78273.7	WT	Differentiation 1
70400.7	WT	Differentiation 1
110301	WT	Differentiation 1
129021	WT	Differentiation 1
45784.2	WT	Differentiation 1
85861.1	WT	Differentiation 1
49813.9	WT	Differentiation 1
118247	WT	Differentiation 1
67211	WT	Differentiation 1
59204.2	WT	Differentiation 1
147979	WT	Differentiation 1
54264	WT	Differentiation 1
40725.3	WT	Differentiation 1
29436.8	WT	Differentiation 1
63232.7	WT	Differentiation 1
79350.1	WT	Differentiation 1
105001	WT	Differentiation 1
63543	WT	Differentiation 1
53765.4	WT	Differentiation 1
78240.5	WT	Differentiation 1
81577.9	WT	Differentiation 1
48206.7	WT	Differentiation 1
97593.6	WT	Differentiation 1
109431	WT	Differentiation 1
92871.7	WT	Differentiation 1
100902	WT	Differentiation 1
69293.2	WT	Differentiation 1
262143	WT	Differentiation 1
59685.7	WT	Differentiation 1
41445.4	WT	Differentiation 1
141843	WT	Differentiation 1
59810.9	WT	Differentiation 1
116290	WT	Differentiation 1
73592.5	WT	Differentiation 1
43162.7	WT	Differentiation 1
74907.5	WT	Differentiation 1
52904	WT	Differentiation 1
55322.2	WT	Differentiation 1
45143.3	WT	Differentiation 1
23304.6	WT	Differentiation 1
43225.9	WT	Differentiation 1
41330.9	WT	Differentiation 1
116702	WT	Differentiation 1
64429	WT	Differentiation 1
51514.1	WT	Differentiation 1
56229.6	WT	Differentiation 1
90104.7	WT	Differentiation 1
91872.3	WT	Differentiation 1
58022.9	WT	Differentiation 1
53906.6	WT	Differentiation 1
89539.7	WT	Differentiation 1
84910.9	WT	Differentiation 1
78568	WT	Differentiation 1
23999	WT	Differentiation 1
93797.3	WT	Differentiation 1
52222.4	WT	Differentiation 1
76182.9	WT	Differentiation 1
101265	WT	Differentiation 1
44229.5	WT	Differentiation 1
102571	WT	Differentiation 1
15378	WT	Differentiation 1
29621.9	WT	Differentiation 1
33910.4	WT	Differentiation 1
71494.2	WT	Differentiation 1
59783	WT	Differentiation 1
87807.4	WT	Differentiation 1
26291	WT	Differentiation 1
45584.1	WT	Differentiation 1
79021.6	WT	Differentiation 1
50757.6	WT	Differentiation 1
165405	WT	Differentiation 1
70822.2	WT	Differentiation 1
104599	WT	Differentiation 1
36825.1	WT	Differentiation 1
128065	WT	Differentiation 1
134902	WT	Differentiation 1
158987	WT	Differentiation 1
87562.4	WT	Differentiation 1
23990.5	WT	Differentiation 1
54203	WT	Differentiation 1
68309.9	WT	Differentiation 1
84518.2	WT	Differentiation 1
152010	WT	Differentiation 1
161168	WT	Differentiation 1
129649	WT	Differentiation 1
109575	WT	Differentiation 1
127571	WT	Differentiation 1
38225.8	WT	Differentiation 1
131714	WT	Differentiation 1
62113.5	WT	Differentiation 1
79761	WT	Differentiation 1
56775.3	WT	Differentiation 1
120071	WT	Differentiation 1
67434.6	WT	Differentiation 1
155905	WT	Differentiation 1
129957	WT	Differentiation 1
110834	WT	Differentiation 1
91444.3	WT	Differentiation 1
89062.5	WT	Differentiation 1
79987.9	WT	Differentiation 1
46114.9	WT	Differentiation 1
73232.9	WT	Differentiation 1
52923.3	WT	Differentiation 1
82097.9	WT	Differentiation 1
55546.9	WT	Differentiation 1
90428.9	WT	Differentiation 1
53930.1	WT	Differentiation 1
42907	WT	Differentiation 1
38863.5	WT	Differentiation 1
60042	WT	Differentiation 1
128304	WT	Differentiation 1
76408.7	WT	Differentiation 1
40385	WT	Differentiation 1
153630	WT	Differentiation 1
41273.1	WT	Differentiation 1
119958	WT	Differentiation 1
194869	WT	Differentiation 1
32500.2	WT	Differentiation 1
32291.5	WT	Differentiation 1
88828.2	WT	Differentiation 1
53106.2	WT	Differentiation 1
185080	WT	Differentiation 1
26762.8	WT	Differentiation 1
22929	WT	Differentiation 1
49676.9	WT	Differentiation 1
64950.1	WT	Differentiation 1
65863.9	WT	Differentiation 1
130831	WT	Differentiation 1
116716	WT	Differentiation 1
93869	WT	Differentiation 1
146486	WT	Differentiation 1
56747.5	WT	Differentiation 1
115195	WT	Differentiation 1
107108	WT	Differentiation 1
51916.4	WT	Differentiation 1
66434.2	WT	Differentiation 1
4854.59	WT	Differentiation 1
83617.3	WT	Differentiation 1
45727.5	WT	Differentiation 1
64606.6	WT	Differentiation 1
83103.7	WT	Differentiation 1
60074.1	WT	Differentiation 1
54012.5	WT	Differentiation 1
79384.4	WT	Differentiation 1
98961.1	WT	Differentiation 1
75209.2	WT	Differentiation 1
81707.3	WT	Differentiation 1
39190.9	WT	Differentiation 1
68995.7	WT	Differentiation 1
121845	WT	Differentiation 1
73458.7	WT	Differentiation 1
29779.2	WT	Differentiation 1
191162	WT	Differentiation 1
62159.5	WT	Differentiation 1
120573	WT	Differentiation 1
111406	WT	Differentiation 1
262143	WT	Differentiation 1
57455.8	WT	Differentiation 1
43431.3	WT	Differentiation 1
50687	WT	Differentiation 1
91680.8	WT	Differentiation 1
68199.7	WT	Differentiation 1
38523.2	WT	Differentiation 1
89182.4	WT	Differentiation 1
77276.5	WT	Differentiation 1
62537.2	WT	Differentiation 1
54731.6	WT	Differentiation 1
134693	WT	Differentiation 1
55185.3	WT	Differentiation 1
60559.9	WT	Differentiation 1
68159	WT	Differentiation 1
78118.6	WT	Differentiation 1
68317.4	WT	Differentiation 1
65271.1	WT	Differentiation 1
105591	WT	Differentiation 1
94188.9	WT	Differentiation 1
99796.8	WT	Differentiation 1
15829.6	WT	Differentiation 1
126677	WT	Differentiation 1
188189	WT	Differentiation 1
79754.6	WT	Differentiation 1
101105	WT	Differentiation 1
43826.1	WT	Differentiation 1
63123.6	WT	Differentiation 1
71739.2	WT	Differentiation 1
180052	WT	Differentiation 1
46538.6	WT	Differentiation 1
125021	WT	Differentiation 1
135154	WT	Differentiation 1
75055.2	WT	Differentiation 1
111888	WT	Differentiation 1
45344.5	WT	Differentiation 1
121188	WT	Differentiation 1
105077	WT	Differentiation 1
92288.6	WT	Differentiation 1
74053.6	WT	Differentiation 1
61134.5	WT	Differentiation 1
60616.6	WT	Differentiation 1
83578.8	WT	Differentiation 1
76359.5	WT	Differentiation 1
44090.4	WT	Differentiation 1
51050.8	WT	Differentiation 1
51325.8	WT	Differentiation 1
82309.8	WT	Differentiation 1
26254.6	WT	Differentiation 1
63655.4	WT	Differentiation 1
39969.9	WT	Differentiation 1
87625.5	WT	Differentiation 1
45308.1	WT	Differentiation 1
74320.1	WT	Differentiation 1
156005	WT	Differentiation 1
47447	WT	Differentiation 1
70498	WT	Differentiation 1
124710	WT	Differentiation 1
56620.1	WT	Differentiation 1
85311.1	WT	Differentiation 1
64156.1	WT	Differentiation 1
39355.7	WT	Differentiation 1
117786	WT	Differentiation 1
82318.3	WT	Differentiation 1
79762.1	WT	Differentiation 1
115826	WT	Differentiation 1
93527.6	WT	Differentiation 1
99735.8	WT	Differentiation 1
83209.6	WT	Differentiation 1
83778.9	WT	Differentiation 1
41724.7	WT	Differentiation 1
38168	WT	Differentiation 1
43593.9	WT	Differentiation 1
105563	WT	Differentiation 1
98214.2	WT	Differentiation 1
115888	WT	Differentiation 1
186666	WT	Differentiation 1
70981.7	WT	Differentiation 1
38959.8	WT	Differentiation 1
68060.6	WT	Differentiation 1
66371	WT	Differentiation 1
81678.5	WT	Differentiation 1
38125.2	WT	Differentiation 1
58888.5	WT	Differentiation 1
45233.2	WT	Differentiation 1
45495.3	WT	Differentiation 1
56413.6	WT	Differentiation 1
54117.4	WT	Differentiation 1
129626	WT	Differentiation 1
197733	WT	Differentiation 1
177589	WT	Differentiation 1
120965	WT	Differentiation 1
134274	WT	Differentiation 1
92005	WT	Differentiation 1
65764.3	WT	Differentiation 1
91892.7	WT	Differentiation 1
98979.3	WT	Differentiation 1
46440.1	WT	Differentiation 1
94090.5	WT	Differentiation 1
156733	WT	Differentiation 1
71501.7	WT	Differentiation 1
141403	WT	Differentiation 1
90063	WT	Differentiation 1
61668.4	WT	Differentiation 1
91151.2	WT	Differentiation 1
29292.3	WT	Differentiation 1
233745	WT	Differentiation 1
58941	WT	Differentiation 1
34968.7	WT	Differentiation 1
92092.8	WT	Differentiation 1
68314.2	WT	Differentiation 1
87759.3	WT	Differentiation 1
66128.1	WT	Differentiation 1
76306	WT	Differentiation 1
73069.2	WT	Differentiation 1
40422.5	WT	Differentiation 1
53771.8	WT	Differentiation 1
88047.1	WT	Differentiation 1
6516.3	WT	Differentiation 1
51448.8	WT	Differentiation 1
76921.2	WT	Differentiation 1
51766.6	WT	Differentiation 1
78861.1	WT	Differentiation 1
44769.9	WT	Differentiation 1
69132.7	WT	Differentiation 1
99776.4	WT	Differentiation 1
56830.9	WT	Differentiation 1
78706	WT	Differentiation 1
103962	WT	Differentiation 1
30669.4	WT	Differentiation 1
25807.3	WT	Differentiation 1
49080.9	WT	Differentiation 1
112779	WT	Differentiation 1
27567.5	WT	Differentiation 1
65474.4	WT	Differentiation 1
120497	WT	Differentiation 1
102084	WT	Differentiation 1
60058	WT	Differentiation 1
124699	WT	Differentiation 1
58343.9	WT	Differentiation 1
96980.5	WT	Differentiation 1
10754.6	WT	Differentiation 1
28546.5	WT	Differentiation 1
62867.9	WT	Differentiation 1
64299.5	WT	Differentiation 1
94363.3	WT	Differentiation 1
114604	WT	Differentiation 1
93604.7	WT	Differentiation 1
159775	WT	Differentiation 1
39148.1	WT	Differentiation 1
46653.1	WT	Differentiation 1
83192.5	WT	Differentiation 1
27984.8	WT	Differentiation 1
103011	WT	Differentiation 1
174278	WT	Differentiation 1
50942.7	WT	Differentiation 1
51524.8	WT	Differentiation 1
71400	WT	Differentiation 1
63413.6	WT	Differentiation 1
137226	WT	Differentiation 1
72566.3	WT	Differentiation 1
97556.2	WT	Differentiation 1
35603.2	WT	Differentiation 1
64410.8	WT	Differentiation 1
79973.9	WT	Differentiation 1
69164.8	WT	Differentiation 1
84752.6	WT	Differentiation 1
105007	WT	Differentiation 1
98844.5	WT	Differentiation 1
149202	WT	Differentiation 1
60557.7	WT	Differentiation 1
49242.5	WT	Differentiation 1
80312.1	WT	Differentiation 1
125138	WT	Differentiation 1
107430	WT	Differentiation 1
115195	WT	Differentiation 1
41403.7	WT	Differentiation 1
57358.4	WT	Differentiation 1
59409.6	WT	Differentiation 1
104246	WT	Differentiation 1
56911.2	WT	Differentiation 1
51999.9	WT	Differentiation 1
65588.9	WT	Differentiation 1
75863	WT	Differentiation 1
56223.2	WT	Differentiation 1
73543.2	WT	Differentiation 1
85604.3	WT	Differentiation 1
73772.2	WT	Differentiation 1
42710.1	WT	Differentiation 1
64909.4	WT	Differentiation 1
102369	WT	Differentiation 1
79618.7	WT	Differentiation 1
60594.1	WT	Differentiation 1
116429	WT	Differentiation 1
16471.6	WT	Differentiation 1
53028.1	WT	Differentiation 1
37169.7	WT	Differentiation 1
67194.9	WT	Differentiation 1
66556.1	WT	Differentiation 1
54657.7	WT	Differentiation 1
81558.6	WT	Differentiation 1
14942.6	WT	Differentiation 1
88938.4	WT	Differentiation 1
136936	WT	Differentiation 1
33093	WT	Differentiation 1
79199.3	WT	Differentiation 1
184396	WT	Differentiation 1
70931.4	WT	Differentiation 1
98077.3	WT	Differentiation 1
88208.7	WT	Differentiation 1
105202	WT	Differentiation 1
32519.4	WT	Differentiation 1
173034	WT	Differentiation 1
28671.7	WT	Differentiation 1
31547.9	WT	Differentiation 1
78984.2	WT	Differentiation 1
133143	WT	Differentiation 1
105434	WT	Differentiation 1
65853.2	WT	Differentiation 1
227460	WT	Differentiation 1
78897.5	WT	Differentiation 1
59770.2	WT	Differentiation 1
181241	WT	Differentiation 1
33930.8	WT	Differentiation 1
35901.7	WT	Differentiation 1
94221	WT	Differentiation 1
46344.9	WT	Differentiation 1
41216.4	WT	Differentiation 1
93824	WT	Differentiation 1
58889.6	WT	Differentiation 1
75253.1	WT	Differentiation 1
141435	WT	Differentiation 1
93526.6	WT	Differentiation 1
113205	WT	Differentiation 1
108007	WT	Differentiation 1
67892.6	WT	Differentiation 1
109488	WT	Differentiation 1
151789	WT	Differentiation 1
83815.2	WT	Differentiation 1
116291	WT	Differentiation 1
67809.1	WT	Differentiation 1
54964.8	WT	Differentiation 1
88719.1	WT	Differentiation 1
67725.7	WT	Differentiation 1
76696.5	WT	Differentiation 1
123931	WT	Differentiation 1
204206	WT	Differentiation 1
101057	WT	Differentiation 1
223099	WT	Differentiation 1
16407.4	WT	Differentiation 1
33717.8	WT	Differentiation 1
48120	WT	Differentiation 1
44125.7	WT	Differentiation 1
37533.5	WT	Differentiation 1
233788	WT	Differentiation 1
178977	WT	Differentiation 1
108669	WT	Differentiation 1
71423.6	WT	Differentiation 1
39048.6	WT	Differentiation 1
60005.6	WT	Differentiation 1
48007.7	WT	Differentiation 1
128200	WT	Differentiation 1
17714.9	WT	Differentiation 1
24255.8	WT	Differentiation 1
76903	WT	Differentiation 1
62201.2	WT	Differentiation 1
56908	WT	Differentiation 1
86496.7	WT	Differentiation 1
105526	WT	Differentiation 1
71004.1	WT	Differentiation 1
73683.4	WT	Differentiation 1
52250.2	WT	Differentiation 1
38439.8	WT	Differentiation 1
28718.8	WT	Differentiation 1
86179.9	WT	Differentiation 1
78500.6	WT	Differentiation 1
91429.4	WT	Differentiation 1
96246.5	WT	Differentiation 1
108266	WT	Differentiation 1
54928.5	WT	Differentiation 1
90014.8	WT	Differentiation 1
118189	WT	Differentiation 1
62825.1	WT	Differentiation 1
138829	WT	Differentiation 1
93023.7	WT	Differentiation 1
69673.1	WT	Differentiation 1
29451.8	WT	Differentiation 1
36517	WT	Differentiation 1
62622.8	WT	Differentiation 1
62970.6	WT	Differentiation 1
53425.1	WT	Differentiation 1
137648	WT	Differentiation 1
64412.9	WT	Differentiation 1
102104	WT	Differentiation 1
96522.6	WT	Differentiation 1
126854	WT	Differentiation 1
59844	WT	Differentiation 1
44402.9	WT	Differentiation 1
111794	WT	Differentiation 1
66637.5	WT	Differentiation 1
61525	WT	Differentiation 1
107717	WT	Differentiation 1
50658.1	WT	Differentiation 1
71781	WT	Differentiation 1
30749.7	WT	Differentiation 1
90819.5	WT	Differentiation 1
74585.4	WT	Differentiation 1
102799	WT	Differentiation 1
29526.7	WT	Differentiation 1
98986.8	WT	Differentiation 1
90159.3	WT	Differentiation 1
13138.5	WT	Differentiation 1
23533.6	WT	Differentiation 1
69272.9	WT	Differentiation 1
95322	WT	Differentiation 1
24658.2	WT	Differentiation 1
87294.9	WT	Differentiation 1
84178	WT	Differentiation 1
68984	WT	Differentiation 1
100350	WT	Differentiation 1
118335	WT	Differentiation 1
56747.5	WT	Differentiation 1
121435	WT	Differentiation 1
88622.8	WT	Differentiation 1
123378	WT	Differentiation 1
112859	WT	Differentiation 1
73754	WT	Differentiation 1
108305	WT	Differentiation 1
70736.6	WT	Differentiation 1
58792.2	WT	Differentiation 1
94237	WT	Differentiation 1
78041.5	WT	Differentiation 1
87639.4	WT	Differentiation 1
161810	WT	Differentiation 1
63984.9	WT	Differentiation 1
65396.3	WT	Differentiation 1
49819.2	WT	Differentiation 1
25793.4	WT	Differentiation 1
112899	WT	Differentiation 1
104161	WT	Differentiation 1
125342	WT	Differentiation 1
100349	WT	Differentiation 1
92357.1	WT	Differentiation 1
107870	WT	Differentiation 1
51277.6	WT	Differentiation 1
170775	WT	Differentiation 1
94475.7	WT	Differentiation 1
43970.6	WT	Differentiation 1
55000.1	WT	Differentiation 1
47252.3	WT	Differentiation 1
128544	WT	Differentiation 1
140401	WT	Differentiation 1
8032.49	WT	Differentiation 1
113882	WT	Differentiation 1
46842.5	WT	Differentiation 1
42551.8	WT	Differentiation 1
90112.2	WT	Differentiation 1
19720.1	WT	Differentiation 1
92033.9	WT	Differentiation 1
103207	WT	Differentiation 1
30595.6	WT	Differentiation 1
56763.5	WT	Differentiation 1
125829	WT	Differentiation 1
85119.6	WT	Differentiation 1
82031.6	WT	Differentiation 1
46353.5	WT	Differentiation 1
72060.2	WT	Differentiation 1
14002	WT	Differentiation 1
80095.9	WT	Differentiation 1
72343.8	WT	Differentiation 1
31812.2	WT	Differentiation 1
70876.8	WT	Differentiation 1
104293	WT	Differentiation 1
59997	WT	Differentiation 1
31040.7	WT	Differentiation 1
66269.4	WT	Differentiation 1
58901.4	WT	Differentiation 1
86930	WT	Differentiation 1
26582	WT	Differentiation 1
48614.4	WT	Differentiation 1
118748	WT	Differentiation 1
70985.9	WT	Differentiation 1
117436	WT	Differentiation 1
74454.9	WT	Differentiation 1
51010.1	WT	Differentiation 1
80286.4	WT	Differentiation 1
17565.1	WT	Differentiation 1
126044	WT	Differentiation 1
27690.5	WT	Differentiation 1
59509.1	WT	Differentiation 1
61916.6	WT	Differentiation 1
38684.8	WT	Differentiation 1
52331.6	WT	Differentiation 1
84648.8	WT	Differentiation 1
42436.2	WT	Differentiation 1
84110.6	WT	Differentiation 1
96716.2	WT	Differentiation 1
71599.1	WT	Differentiation 1
218921	WT	Differentiation 1
42543.2	WT	Differentiation 1
42702.6	WT	Differentiation 1
137501	WT	Differentiation 1
21329.4	WT	Differentiation 1
226993	WT	Differentiation 1
123535	WT	Differentiation 1
32045.4	WT	Differentiation 1
140372	WT	Differentiation 1
93766.2	WT	Differentiation 1
31330.7	WT	Differentiation 1
88114.5	WT	Differentiation 1
80999	WT	Differentiation 1
67923.6	WT	Differentiation 1
34317	WT	Differentiation 1
78868.6	WT	Differentiation 1
52485.6	WT	Differentiation 1
101561	WT	Differentiation 1
68053.1	WT	Differentiation 1
22540.6	WT	Differentiation 1
65229.3	WT	Differentiation 1
104579	WT	Differentiation 1
35571.1	WT	Differentiation 1
52478.2	WT	Differentiation 1
60291.3	WT	Differentiation 1
138451	WT	Differentiation 1
71079	WT	Differentiation 1
235262	WT	Differentiation 1
30344.1	WT	Differentiation 1
77830.7	WT	Differentiation 1
86588.7	WT	Differentiation 1
98354.4	WT	Differentiation 1
15967.6	WT	Differentiation 1
77315	WT	Differentiation 1
52600.1	WT	Differentiation 1
62176.6	WT	Differentiation 1
42679.1	WT	Differentiation 1
70318.3	WT	Differentiation 1
257665	WT	Differentiation 1
96510.8	WT	Differentiation 1
56354.8	WT	Differentiation 1
59571.2	WT	Differentiation 1
73469.4	WT	Differentiation 1
123301	WT	Differentiation 1
132167	WT	Differentiation 1
95216.1	WT	Differentiation 1
65547.1	WT	Differentiation 1
61383.8	WT	Differentiation 1
60413.3	WT	Differentiation 1
51091.4	WT	Differentiation 1
113862	WT	Differentiation 1
51105.3	WT	Differentiation 1
152860	WT	Differentiation 1
53585.6	WT	Differentiation 1
103152	WT	Differentiation 1
76533.9	WT	Differentiation 1
89315	WT	Differentiation 1
34641.2	WT	Differentiation 1
106735	WT	Differentiation 1
38333.8	WT	Differentiation 1
110648	WT	Differentiation 1
76520	WT	Differentiation 1
25742.1	WT	Differentiation 1
57986.5	WT	Differentiation 1
68715.4	WT	Differentiation 1
53596.3	WT	Differentiation 1
106659	WT	Differentiation 1
36049.4	WT	Differentiation 1
39121.3	WT	Differentiation 1
72686.2	WT	Differentiation 1
99253.2	WT	Differentiation 1
81853.9	WT	Differentiation 1
106853	WT	Differentiation 1
62293.3	WT	Differentiation 1
73404.1	WT	Differentiation 1
62518	WT	Differentiation 1
82598.7	WT	Differentiation 1
47264	WT	Differentiation 1
135400	WT	Differentiation 1
78737	WT	Differentiation 1
47907.1	WT	Differentiation 1
112979	WT	Differentiation 1
84365.2	WT	Differentiation 1
62814.4	WT	Differentiation 1
69817.5	WT	Differentiation 1
93576.9	WT	Differentiation 1
82795.5	WT	Differentiation 1
87725	WT	Differentiation 1
37726.1	WT	Differentiation 1
22536.3	WT	Differentiation 1
36210.9	WT	Differentiation 1
46619.9	WT	Differentiation 1
208916	WT	Differentiation 1
80819.2	WT	Differentiation 1
54432	WT	Differentiation 1
53459.3	WT	Differentiation 1
31386.3	WT	Differentiation 1
113887	WT	Differentiation 1
[truncated: 40,691 more rows]

## Sheet: Fig3D
WT	E1del/+	E1del/del
143.809	124.442	41.7406
150.468	117.948	40.9228
152.255	130.201	50.9203
153.432	119.556	49.792

[truncated: 15 more sheets: Fig3E, Fig4A, Fig4B, Fig4C, Fig5EandS6A, FigS1B, FigS3A, FigS3B, FigS3C, FigS3E, FigS4A, FigS4B, FigS4C, FigS6B, FigS6C]
